# Supplementary material for: Factors influencing the participation of surrogate decision-makers for advanced cancer patients in advance care planning: A cross-sectional study
Source: PLoS One. 2025 Jun 16;20(6):e0325551. doi: 10.1371/journal.pone.0325551 (PMC12169540; doi:10.1371/journal.pone.0325551)
Supplement: S1 Table — (XLSX) [file pone.0325551.s001.xlsx]

## Sheet: Sheet1
编号	年龄	性别	文化程度	婚姻状况	决策经验	ACP了解度	治疗开支	家庭年收入	家庭成员数量	与患者亲属关系	患者癌症类型	患者自理能力	1-1	1-2	1-3	1-4	1-5	1-6	1-7	1-8	1-9	1-10	1-11	1-12	1-13	1-14	1-15	1-16	1-17	条件	思考	准备度	C-ACP-17-SDM	2-1	2-2	2-3	2-4	2-5	2-6	2-7	2-8	2-9	2-10	2-11	2-12	2-13	2-14	2-15	2-16
1	1	1	4	2	1	1	2	1	2	3	5	2	4	3	3	2	3	3	2	3	2	3	2	2	3	4	3	3	5	20	10	20	50	1	4	1	1	2	1	5	5	1	1	2	4	5	5	1	4
2	2	2	2	2	1	1	3	1	1	3	5	3	4	2	4	2	5	2	2	4	1	2	2	4	2	2	2	2	1	21	9	13	43	1	5	2	1	4	4	5	4	5	1	3	2	4	2	1	4
3	1	1	4	2	1	1	1	2	1	1	1	1	4	4	5	4	5	4	4	4	4	4	4	4	4	4	4	4	5	30	16	25	71	1	1	4	2	1	2	5	5	1	4	1	2	4	5	2	5
4	2	1	2	2	1	1	1	1	1	3	4	3	2	2	2	2	1	2	2	1	1	3	3	1	2	2	2	2	3	13	8	12	33	2	4	2	2	1	5	1	2	2	3	2	1	2	1	1	2
5	2	1	2	2	1	1	1	1	2	3	1	2	3	3	2	2	4	4	2	1	2	4	2	1	1	3	2	3	4	20	9	14	43	4	4	1	1	4	5	5	4	2	4	2	5	5	4	2	4
6	2	1	1	2	1	1	2	2	1	3	5	4	2	2	1	2	2	1	1	2	2	3	2	1	2	2	2	2	3	11	9	12	32	1	2	1	2	2	4	4	4	3	1	2	4	4	2	1	4
7	3	2	1	2	1	1	2	1	2	3	1	1	2	1	1	1	1	1	1	1	1	2	2	1	1	2	2	2	3	8	6	11	25	1	4	3	2	5	5	5	4	4	3	3	1	4	2	1	4
8	1	1	4	1	1	4	1	2	2	5	5	3	4	3	4	3	2	3	2	2	2	3	2	1	2	3	2	2	3	21	9	13	43	1	2	1	2	1	2	3	2	4	1	2	1	2	2	2	2
9	1	1	4	2	1	1	1	3	2	1	5	3	4	4	4	4	4	2	2	1	1	1	2	3	1	1	1	1	4	24	5	11	40	1	4	5	2	4	1	2	5	2	2	2	4	5	5	2	5
10	2	1	3	2	1	1	2	2	1	3	5	2	3	4	3	4	5	2	2	5	2	2	2	5	5	2	3	2	5	23	11	22	56	1	5	1	1	4	1	4	5	2	1	2	5	5	1	1	5
11	1	1	4	1	1	1	2	1	2	5	5	4	5	2	3	4	4	1	1	1	1	1	4	2	1	2	2	2	5	20	7	14	41	1	1	3	2	2	2	4	4	3	2	2	2	4	4	2	3
12	2	1	4	2	1	1	1	1	1	1	5	4	4	3	3	3	3	2	2	1	1	1	1	1	2	2	2	2	4	20	4	13	37	1	4	2	2	2	1	4	4	2	1	2	4	4	2	3	1
13	1	1	3	1	1	1	3	1	1	1	3	4	4	3	4	3	4	3	3	2	4	2	4	4	4	4	4	4	5	24	12	25	61	1	3	1	2	2	2	4	2	2	1	2	1	3	4	2	4
14	3	1	4	2	2	3	2	4	2	3	5	1	5	5	4	3	5	5	5	5	4	5	4	4	5	5	5	5	5	32	18	29	79	1	2	2	2	2	2	5	2	2	1	2	1	2	3	1	1
15	2	1	1	1	1	1	1	1	2	3	5	2	3	2	2	2	2	2	2	3	3	3	3	1	2	2	2	2	3	15	12	12	39	1	5	2	2	4	4	2	5	4	3	2	4	5	4	2	5
16	2	1	4	2	2	3	2	2	1	1	1	3	4	3	5	4	5	4	4	4	4	4	5	2	4	4	4	4	5	29	17	23	69	1	3	1	2	2	1	4	1	1	1	2	5	2	4	3	1
17	3	2	4	2	2	2	2	2	1	3	1	4	4	2	4	3	4	5	5	5	5	5	5	3	4	5	5	5	5	27	20	27	74	1	4	2	1	2	1	2	2	2	3	2	5	4	4	2	2
18	1	2	5	2	2	3	2	3	2	3	3	2	5	4	5	4	5	4	5	4	5	4	5	2	4	5	5	5	4	32	18	25	75	1	2	2	2	2	1	4	2	3	1	2	2	4	1	2	2
19	2	2	3	2	2	2	2	1	1	3	3	3	3	3	4	4	5	5	3	5	2	5	2	4	5	5	3	3	4	27	14	24	65	1	4	2	2	2	4	1	2	2	1	2	2	2	4	1	2
20	2	2	4	2	2	2	2	2	2	3	1	3	4	4	4	5	4	4	4	3	2	3	2	5	4	4	4	4	5	29	10	26	65	1	2	2	2	1	2	4	2	3	2	1	2	4	2	2	4
21	2	1	3	2	2	3	3	2	1	3	1	4	3	3	3	3	4	4	2	4	4	3	2	3	4	3	2	2	2	22	13	16	51	2	2	2	2	2	4	2	2	2	2	2	2	2	3	2	2
22	2	1	2	2	1	1	2	1	2	1	1	2	2	2	4	4	4	3	3	3	4	4	4	4	4	4	4	4	4	22	15	24	61	2	4	4	4	4	4	4	4	3	3	3	4	4	4	2	4
23	3	2	4	2	2	3	2	2	1	3	5	4	4	4	5	5	5	4	4	4	4	4	4	5	4	4	4	4	5	31	16	26	73	1	2	1	1	2	1	2	1	1	1	1	1	2	1	1	1
24	1	1	4	2	2	2	2	1	2	1	1	4	3	3	5	5	5	4	5	2	2	1	3	5	2	2	2	3	5	30	8	19	57	1	4	1	2	4	5	2	2	2	1	1	1	4	1	1	4
25	1	1	3	1	1	1	2	2	2	1	5	4	3	3	3	3	4	2	5	2	4	1	4	3	2	2	4	5	5	23	11	21	55	1	2	1	1	1	1	4	1	1	1	1	1	4	1	1	5
26	3	1	2	2	1	1	2	1	1	3	4	4	4	3	3	3	3	2	2	3	2	2	2	2	3	1	2	2	3	20	9	13	42	1	4	2	2	1	1	1	2	2	2	1	1	4	2	1	2
27	1	2	3	2	1	1	2	2	2	1	2	3	3	3	3	4	5	1	2	2	3	1	3	5	2	2	2	2	4	21	9	17	47	1	2	1	1	1	1	4	2	2	1	1	4	4	1	1	2
28	2	1	3	2	1	1	1	1	1	1	5	3	4	3	2	1	3	2	2	1	2	2	2	1	3	2	2	2	1	17	7	11	35	1	1	2	2	4	4	5	4	4	2	1	4	4	2	4	4
29	2	1	1	2	1	1	2	1	1	3	1	3	4	3	1	1	3	4	4	4	4	4	4	4	4	4	4	4	5	20	16	25	61	1	2	1	1	2	2	1	2	2	4	1	1	2	1	1	2
30	2	2	2	2	1	1	2	2	1	3	5	3	2	2	3	2	5	1	2	1	2	1	4	1	1	1	2	2	5	17	8	12	37	1	4	2	2	4	4	5	5	2	2	2	4	5	4	2	4
31	1	1	2	1	1	1	2	1	2	1	5	4	1	1	3	3	4	1	3	1	4	1	2	3	2	2	2	2	4	16	8	15	39	1	2	1	1	1	1	1	1	1	1	1	1	1	1	1	1
32	2	1	2	2	1	1	2	1	2	3	1	4	2	2	3	3	4	4	4	4	5	2	3	3	2	2	2	4	4	22	14	17	53	1	4	2	1	2	1	5	5	2	2	1	5	4	4	1	5
33	2	2	4	2	1	3	2	2	2	1	5	4	3	3	3	4	5	2	2	2	2	1	1	5	3	1	3	3	5	22	6	20	48	1	2	1	2	2	1	4	1	2	2	2	5	4	2	1	1
34	1	1	3	2	1	3	2	1	2	1	1	3	1	1	4	2	5	2	3	1	3	1	3	4	1	2	3	3	3	18	8	16	42	1	1	2	2	1	1	4	4	2	4	1	3	4	4	1	4
35	3	2	1	2	1	1	2	1	2	3	5	1	1	1	1	2	3	2	2	2	2	1	2	3	2	2	2	2	2	12	7	13	32	1	2	2	4	1	5	5	4	4	3	4	1	4	4	1	5
36	1	1	3	2	1	1	2	2	2	2	1	3	2	2	4	4	3	4	4	3	3	1	2	2	3	2	2	2	1	23	9	12	44	2	3	1	1	1	1	2	1	1	2	2	1	1	1	1	1
37	1	1	4	1	1	1	3	1	1	1	1	3	2	3	3	4	4	3	3	4	3	4	3	3	3	3	2	3	3	22	14	17	53	1	3	4	4	4	4	5	5	4	3	3	4	4	4	2	3
38	2	1	2	2	2	2	2	2	1	1	1	2	5	5	5	5	4	5	5	5	4	5	5	5	5	4	4	5	5	34	19	28	81	1	1	1	1	1	2	5	5	1	1	1	1	5	4	1	5
39	2	1	1	2	1	1	2	1	2	3	1	3	1	1	2	5	5	2	2	5	5	1	1	5	5	1	1	1	2	18	12	15	45	1	1	1	1	1	2	5	1	1	1	1	1	5	1	2	1
40	2	1	2	2	1	1	2	1	2	3	1	3	1	1	3	4	5	1	1	2	2	1	1	4	1	1	1	1	3	16	6	11	33	1	2	4	2	1	5	5	2	1	1	2	1	5	4	2	2
41	2	1	4	2	1	2	2	3	1	1	1	3	2	2	2	2	2	2	2	2	2	2	2	2	2	2	2	2	5	14	8	15	37	1	2	1	1	1	5	3	4	2	4	2	2	4	3	2	2
42	2	2	1	2	1	1	3	1	1	2	1	1	2	2	1	2	2	2	2	2	2	1	1	2	2	2	2	1	2	13	6	11	30	1	1	4	4	1	2	5	5	2	2	2	5	4	5	1	4
43	2	2	2	2	1	1	1	2	2	1	5	4	1	1	2	2	3	1	2	1	3	1	2	1	1	1	1	1	4	12	7	9	28	1	4	2	2	1	4	5	1	2	1	4	5	4	4	4	4
44	2	1	2	2	1	1	4	2	3	1	1	3	3	2	3	3	4	4	4	2	3	4	4	4	4	4	4	4	4	23	13	24	60	2	4	2	4	2	2	2	4	2	2	2	3	4	4	2	4
45	3	1	1	2	1	1	2	1	2	3	5	1	1	1	1	1	2	2	2	2	2	5	4	1	2	2	2	2	2	10	13	11	34	1	2	3	1	1	5	5	4	2	2	2	2	4	2	1	4
46	2	1	3	2	1	2	2	1	1	1	5	2	5	4	4	4	4	5	4	4	4	5	5	4	4	4	4	4	4	30	18	24	72	1	2	1	2	1	1	2	1	1	1	2	2	2	4	1	2
47	3	1	2	2	1	1	2	1	2	3	1	2	1	1	2	2	2	2	2	1	2	1	1	2	1	1	1	1	2	12	5	8	25	2	5	4	4	2	5	5	5	4	2	4	3	4	3	2	4
48	1	2	2	2	1	1	3	1	2	3	1	4	5	4	4	4	4	4	2	1	1	2	2	5	1	1	1	2	4	27	6	14	47	1	3	1	2	1	4	4	4	2	1	1	1	4	5	5	4
49	3	1	1	2	1	1	1	1	2	3	1	4	1	1	1	2	2	2	2	1	2	1	1	1	3	1	1	1	2	11	5	9	25	1	2	5	5	2	2	5	5	2	1	1	4	4	3	5	5
50	2	2	4	2	1	1	2	2	3	1	5	3	4	4	4	5	5	1	4	1	4	1	4	5	2	2	2	2	4	27	10	17	54	1	1	2	1	1	1	2	2	2	2	1	5	2	3	4	4
51	2	2	5	2	2	3	2	3	1	3	4	1	5	4	5	5	5	4	5	4	5	4	5	2	2	2	5	5	5	33	18	21	72	5	5	4	4	1	1	5	5	2	5	2	5	5	4	4	5
52	2	2	4	2	1	2	4	1	1	3	5	1	4	2	4	5	5	5	5	4	2	5	5	2	4	3	2	5	5	30	16	21	67	1	4	1	1	4	3	4	1	4	2	4	5	1	1	2	1
53	2	1	3	1	1	1	1	2	1	1	1	3	4	2	3	3	2	3	2	1	1	3	3	2	3	1	1	3	4	19	8	14	41	1	2	4	2	5	1	4	4	3	1	2	4	5	2	2	5
54	1	2	4	2	2	1	2	2	2	1	3	2	4	1	3	5	5	4	5	4	2	4	5	1	4	4	2	4	5	27	15	20	62	1	2	2	2	2	2	4	4	4	2	2	4	4	4	1	4
55	3	2	1	2	1	1	1	1	2	3	5	2	3	1	2	2	2	2	3	1	1	2	3	1	2	1	1	3	5	15	7	13	35	2	4	4	3	4	5	5	4	4	2	2	4	4	3	1	4
56	3	1	2	2	1	1	2	1	2	3	1	2	3	2	2	4	4	1	2	1	1	2	2	1	2	1	1	3	4	18	6	12	36	2	5	5	2	4	4	5	4	4	2	4	4	4	5	1	4
57	3	2	2	2	1	1	2	1	2	3	5	4	4	3	3	5	5	2	3	1	1	2	2	1	3	1	1	3	5	25	6	14	45	1	2	5	4	4	3	5	4	4	2	2	4	4	2	1	4
58	2	1	4	2	1	3	2	2	1	1	5	3	4	3	4	2	3	4	4	1	1	3	3	1	3	1	1	3	4	24	8	13	45	1	2	1	1	2	2	2	1	4	1	1	1	2	2	2	5
59	1	2	4	2	2	3	2	3	1	1	4	2	4	4	4	5	5	4	5	3	2	4	4	2	4	3	3	4	5	31	13	21	65	1	2	4	2	2	2	4	2	2	1	2	4	2	4	1	2
60	2	1	2	2	1	1	1	1	1	1	1	4	4	2	3	4	3	2	3	1	1	2	2	1	2	1	1	3	5	21	6	13	40	1	3	1	2	2	2	4	2	2	1	2	1	4	1	1	2
61	1	2	4	1	1	2	4	2	2	1	5	4	4	4	4	5	4	4	5	1	1	4	5	2	4	1	1	4	5	30	11	17	58	1	2	2	2	2	3	4	2	4	2	2	2	5	2	1	5
62	3	2	1	2	1	1	1	1	2	3	5	4	2	2	3	3	3	2	3	1	1	2	3	2	3	1	1	3	3	18	7	13	38	2	3	2	2	4	5	4	4	3	2	2	2	4	2	1	4
63	3	1	4	2	1	2	3	4	1	3	1	4	4	4	3	4	5	5	3	2	2	4	4	3	5	5	3	5	5	28	12	26	66	1	2	1	1	1	3	5	1	2	1	1	4	2	2	1	2
64	3	1	1	2	1	1	1	3	2	2	2	1	2	2	2	3	3	2	3	1	1	3	3	2	2	1	1	3	4	17	8	13	38	1	2	1	2	2	2	5	3	2	2	4	2	4	3	1	4
65	2	1	2	2	1	2	1	2	1	1	1	4	4	3	4	3	3	2	2	4	1	3	3	1	2	3	3	4	5	21	11	18	50	1	4	3	2	2	3	5	4	2	2	2	5	4	4	1	4
66	2	2	3	2	2	2	2	2	1	3	1	2	4	3	5	5	5	5	5	5	4	5	4	5	5	5	4	4	5	32	18	28	78	1	2	1	1	2	4	4	1	2	2	2	4	1	2	1	2
67	3	1	1	2	1	1	1	1	2	3	1	1	3	2	2	3	2	1	2	1	1	2	2	1	2	1	1	2	3	15	6	10	31	3	5	4	4	4	4	4	4	3	2	4	2	4	1	1	4
68	2	1	3	2	2	2	2	1	1	3	5	4	4	3	4	2	2	5	5	2	2	4	5	1	4	2	2	4	5	25	13	18	56	1	2	2	2	2	2	4	3	2	2	2	2	4	4	1	4
69	1	1	5	1	1	2	2	1	2	5	1	2	2	2	3	4	3	1	2	1	5	5	5	1	2	4	5	5	5	17	16	22	55	1	4	4	2	2	4	4	4	4	3	3	2	5	4	2	4
70	1	1	4	1	1	1	2	4	1	1	1	4	4	3	3	3	2	3	2	3	4	4	4	2	4	5	3	3	4	20	15	21	56	1	2	1	1	1	2	1	3	1	2	2	3	4	4	2	4
71	2	1	2	2	1	1	2	3	3	3	5	4	4	2	2	4	4	5	5	1	1	2	4	4	4	1	1	4	5	26	8	19	53	1	3	2	2	3	1	4	4	2	1	3	1	4	2	1	4
72	1	2	4	2	1	1	2	2	2	1	4	3	1	1	3	4	5	4	4	5	4	4	5	2	4	5	2	4	5	22	18	22	62	1	2	2	2	2	1	1	1	2	1	2	3	2	2	3	2
73	2	1	2	2	1	1	2	1	1	3	1	4	3	2	2	1	1	1	2	1	1	1	2	2	1	1	2	2	2	12	5	10	27	3	4	2	4	4	4	5	4	4	2	3	5	4	4	3	5
74	2	2	3	2	1	3	2	2	1	3	1	3	4	4	4	5	5	2	3	2	3	4	5	5	4	4	4	5	5	27	14	27	68	1	1	3	1	2	3	3	1	2	1	1	2	2	1	1	2
75	1	2	3	2	1	1	2	2	2	1	3	4	3	3	2	4	3	3	4	1	1	4	5	2	3	1	1	3	3	22	11	13	46	1	2	2	2	2	2	2	1	2	1	2	3	2	2	1	4
76	2	1	2	2	1	1	2	2	1	1	1	4	3	2	2	3	3	1	5	4	1	2	5	2	2	4	1	4	5	19	12	18	49	1	2	2	2	2	2	4	1	2	1	1	1	2	2	3	2
77	1	1	4	1	1	1	3	4	1	1	1	1	4	2	3	2	3	1	2	1	2	1	2	4	2	1	2	4	5	17	6	18	41	1	2	1	2	3	2	5	5	2	1	2	4	5	5	1	5
78	1	1	4	2	2	1	1	1	1	1	3	2	2	2	3	4	4	1	4	1	2	1	2	2	1	1	2	2	4	20	6	12	38	1	2	2	2	2	2	2	2	2	2	2	1	4	2	1	4
79	1	2	5	1	1	3	2	2	1	1	1	4	4	3	4	5	5	4	4	5	5	4	4	3	4	5	5	5	5	29	18	27	74	1	1	2	2	1	2	3	3	2	2	1	1	4	2	2	4
80	3	2	4	2	1	2	4	2	1	3	1	2	4	3	4	5	4	4	5	4	1	4	4	2	5	5	3	5	5	29	13	25	67	1	2	2	2	3	1	3	1	2	2	2	1	2	2	1	2
81	1	2	4	2	2	2	2	3	1	3	3	4	4	3	4	4	5	4	4	4	5	4	4	2	3	2	3	4	5	28	17	19	64	1	2	2	2	2	2	3	4	3	1	2	1	3	2	2	4
82	1	2	5	2	1	4	2	1	1	1	1	2	4	3	4	5	5	4	4	5	2	4	5	2	5	3	3	5	5	29	16	23	68	1	2	2	1	1	1	4	4	1	1	1	3	2	2	2	2
83	3	2	1	2	1	1	2	1	1	3	3	1	2	2	1	3	1	2	3	1	1	2	2	1	2	1	1	3	4	14	6	12	32	2	4	5	2	4	5	5	2	2	3	4	4	5	3	2	5
84	1	2	3	2	1	1	1	2	2	1	1	4	4	2	3	3	3	3	4	2	2	4	4	5	4	1	1	4	5	22	12	20	54	2	1	4	2	1	2	4	1	1	1	1	4	2	1	1	4
85	2	1	2	2	1	1	1	2	2	1	3	2	3	2	2	3	3	1	1	1	1	2	3	1	3	1	2	3	4	15	7	14	36	2	2	2	2	2	2	4	4	3	4	2	4	4	4	1	5
86	3	2	4	2	1	1	1	2	1	3	5	4	4	3	4	2	2	4	5	5	5	4	4	1	5	5	5	4	5	24	18	25	67	2	4	1	2	2	3	4	2	2	1	2	5	4	5	3	2
87	2	1	2	2	1	2	2	2	2	3	5	1	3	2	2	4	3	4	4	1	2	5	5	2	4	2	2	5	5	22	13	20	55	2	5	2	2	2	1	4	5	2	2	1	2	4	2	1	4
88	2	2	2	2	1	1	2	1	1	1	3	3	4	2	3	5	5	2	3	1	2	2	3	4	1	1	2	2	5	24	8	15	47	1	2	2	2	2	1	1	4	2	2	1	1	4	4	2	4
89	2	1	4	2	1	2	1	3	2	1	3	4	3	4	3	3	3	5	5	4	5	5	4	2	4	3	3	5	5	26	18	22	66	1	4	2	1	4	1	1	2	1	1	2	4	2	2	1	4
90	2	1	2	2	1	1	2	3	1	3	1	4	3	2	3	2	2	1	1	1	1	2	2	2	1	1	1	1	2	14	6	8	28	1	3	4	2	2	4	4	4	1	2	2	4	4	5	1	4
91	2	2	2	2	1	2	2	1	1	3	3	3	4	4	2	3	2	1	2	1	1	2	2	3	2	1	1	2	4	18	6	13	37	2	2	2	2	2	4	4	2	2	2	2	2	2	1	1	4
92	2	2	2	2	1	1	2	2	2	1	5	3	4	4	4	5	5	4	5	2	3	4	4	2	4	2	2	4	5	31	13	19	63	1	3	4	2	2	2	2	4	1	4	1	2	2	1	2	4
93	2	2	2	2	1	1	3	2	1	3	5	3	2	2	2	1	2	1	2	1	1	1	2	3	1	1	2	3	4	12	5	14	31	2	4	4	4	2	4	5	4	3	4	2	2	4	4	2	5
94	2	2	3	2	1	1	3	1	1	3	1	3	4	4	4	4	5	2	4	1	4	2	5	5	2	2	4	4	4	27	12	21	60	1	4	2	2	2	1	1	5	3	3	1	5	5	5	2	4
95	3	2	3	2	1	1	1	1	1	1	5	2	4	4	4	4	5	4	5	1	2	4	5	4	1	1	2	5	5	30	12	18	60	2	2	1	1	1	1	1	1	1	5	1	1	2	2	3	2
96	2	1	2	2	1	1	2	2	2	3	5	2	3	2	2	2	4	4	4	3	3	4	5	2	4	3	3	4	5	21	15	21	57	1	1	4	2	2	3	5	5	2	1	2	2	5	4	1	5
97	2	1	2	2	1	2	2	2	1	3	1	1	4	3	4	5	5	1	4	4	2	2	4	5	2	4	2	3	5	26	12	21	59	1	3	1	2	2	2	4	4	1	2	2	2	4	1	1	4
98	1	2	4	2	2	3	2	2	2	1	1	2	4	3	3	5	5	4	4	2	2	4	5	3	4	2	3	5	5	28	13	22	63	2	5	5	3	2	4	5	5	3	3	4	5	5	5	2	4
99	2	1	2	2	1	1	2	2	2	1	1	3	4	3	4	4	4	1	3	1	2	1	2	3	1	1	2	3	3	23	6	13	42	2	2	2	2	2	3	5	5	2	2	2	2	5	2	1	5
100	3	2	1	2	1	1	1	1	1	3	1	2	2	2	3	1	2	2	3	1	1	2	2	1	2	1	1	3	4	15	6	12	33	2	4	5	4	4	5	5	4	4	2	4	5	5	3	2	5
101	2	1	2	2	1	1	1	2	2	1	1	3	3	3	3	2	2	3	4	2	2	4	4	1	2	2	2	4	4	20	12	15	47	1	2	1	2	2	2	5	4	2	2	1	1	4	1	1	4
102	2	2	1	2	1	1	1	1	1	2	2	4	3	2	3	5	4	1	3	1	1	1	1	2	3	1	1	4	5	21	4	16	41	5	4	4	2	2	3	5	4	2	1	3	3	5	3	1	5
103	1	1	4	2	2	1	3	3	1	1	2	2	4	2	3	4	4	5	5	3	3	4	5	2	4	2	2	4	5	27	15	19	61	1	4	2	2	4	1	5	1	2	4	2	5	2	2	1	2
104	2	1	3	2	1	1	2	2	1	1	2	4	4	3	3	5	5	4	5	2	2	5	5	4	3	2	2	5	5	29	14	21	64	1	4	2	2	2	2	2	2	2	1	1	4	2	1	1	2
105	2	1	3	2	1	1	2	1	2	2	2	3	3	2	3	4	4	2	3	1	1	4	4	2	2	1	1	5	5	21	10	16	47	1	4	1	2	2	4	4	1	2	2	4	2	2	2	1	2
106	2	1	2	2	1	1	1	1	2	3	2	4	3	2	2	3	3	2	3	1	1	3	4	1	2	1	1	4	5	18	9	14	41	1	4	1	2	2	4	2	4	2	1	2	1	2	1	1	4
107	2	1	3	2	1	1	4	3	1	1	1	4	4	3	3	4	4	2	3	1	1	2	3	1	2	1	1	5	5	23	7	15	45	1	2	2	2	2	2	4	4	2	2	1	1	2	1	1	2
108	1	2	3	1	1	1	1	1	2	1	5	4	4	1	3	4	4	3	4	1	1	3	4	2	2	1	1	4	4	23	9	14	46	1	2	1	2	2	4	2	5	2	2	2	2	4	4	1	4
109	2	2	3	2	1	1	1	1	1	1	2	2	3	2	3	5	4	3	4	1	1	3	3	4	3	1	1	3	5	24	8	17	49	4	4	4	2	2	4	5	4	2	2	1	3	5	3	2	5
110	1	1	4	1	1	1	3	1	1	1	1	4	2	4	3	4	4	4	5	5	3	3	3	2	3	3	3	3	4	26	14	18	58	1	3	2	4	1	1	1	5	1	1	1	1	5	5	1	1
111	1	2	3	2	1	1	1	2	3	1	2	4	4	2	3	5	5	2	3	1	1	2	3	4	2	1	1	3	5	24	7	16	47	1	4	5	2	2	4	5	1	2	2	2	4	2	2	1	4
112	1	1	3	1	2	1	1	2	1	1	5	2	4	3	4	5	5	4	4	3	3	4	4	5	4	3	4	4	5	29	14	25	68	1	1	2	2	1	2	4	1	2	4	1	4	2	2	1	2
113	3	2	1	2	1	1	4	4	3	3	3	2	3	2	2	3	3	1	2	1	1	2	3	2	2	1	1	3	4	16	7	13	36	1	4	2	1	4	4	2	1	4	2	2	1	2	1	1	2
114	3	2	2	2	1	1	3	2	2	2	1	2	3	2	2	5	4	1	2	1	1	3	4	4	2	2	3	3	5	19	9	19	47	1	4	4	2	4	4	5	5	4	2	4	5	5	2	1	4
115	3	1	1	2	1	1	1	1	3	3	5	2	3	1	2	3	3	3	4	1	1	2	3	1	2	1	1	3	5	19	7	13	39	1	4	4	2	2	4	5	4	4	2	3	2	4	2	1	4
116	1	1	3	2	1	1	1	4	2	1	3	2	2	3	5	5	4	3	4	2	1	3	4	5	2	1	1	4	5	26	10	18	54	1	2	2	2	1	2	2	2	1	2	2	2	2	2	1	2
117	2	1	1	2	2	1	1	1	1	3	1	4	3	2	3	5	4	4	4	1	1	4	4	4	4	1	1	4	5	25	10	19	54	1	4	1	2	2	2	2	4	2	2	2	1	4	2	1	4
118	2	1	4	2	1	2	2	3	2	3	2	3	4	3	4	5	5	4	4	2	2	4	4	4	5	2	2	4	5	29	12	22	63	1	2	2	1	2	1	1	2	2	1	2	1	2	2	1	2
119	1	1	3	2	2	3	1	4	2	1	2	2	4	3	3	3	4	4	5	1	1	4	5	4	4	1	1	4	5	26	11	19	56	1	2	2	2	2	1	4	1	2	2	2	1	2	1	1	2
120	1	1	3	2	1	1	1	2	1	1	2	4	3	2	3	3	4	4	5	1	1	4	5	2	3	1	1	3	5	24	11	15	50	1	4	4	2	2	2	2	5	2	2	2	5	4	2	1	5
121	3	1	1	2	1	1	2	1	1	3	5	1	4	2	3	5	5	2	4	4	4	4	4	2	2	1	1	2	4	25	16	12	53	1	4	1	2	4	5	5	5	2	2	2	5	5	5	1	5
122	2	1	1	2	1	1	1	1	3	3	1	4	4	2	2	4	4	4	5	1	1	3	3	1	2	1	1	4	5	25	8	14	47	1	3	4	2	2	2	5	3	2	2	2	4	4	1	1	4
123	2	1	4	2	1	1	4	4	1	3	5	2	5	4	5	5	4	4	5	3	2	5	3	4	3	3	2	4	5	32	13	21	66	1	1	2	1	1	1	5	4	1	1	2	5	4	4	1	4
124	3	2	4	2	1	1	3	2	1	3	1	3	5	3	4	5	5	3	3	2	2	3	3	2	2	1	1	3	5	28	10	14	52	1	2	2	2	2	1	5	2	2	2	2	5	2	4	1	5
125	3	1	1	2	1	1	2	1	2	3	1	4	4	3	3	4	4	2	3	1	1	2	3	4	2	1	1	3	4	23	7	15	45	1	5	1	2	5	4	5	4	5	2	2	5	4	2	1	4
126	1	1	4	1	1	2	1	2	1	1	1	2	4	3	4	5	5	2	3	1	1	2	3	4	2	1	1	3	4	26	7	15	48	1	4	4	2	2	1	4	4	1	1	2	4	4	2	2	4
127	1	2	2	2	1	1	2	1	2	1	1	3	4	2	3	5	3	2	4	1	1	2	4	5	2	1	1	4	5	23	8	18	49	1	2	2	2	2	3	4	2	2	1	2	2	2	2	1	4
128	3	1	3	2	2	1	4	1	2	3	1	2	4	2	3	4	4	5	3	5	2	5	2	4	5	5	3	5	5	25	14	27	66	1	2	2	1	2	4	4	5	2	2	2	5	5	2	1	4
129	2	1	4	1	2	2	2	2	1	1	5	4	5	3	4	5	5	4	4	3	2	4	4	5	4	1	2	4	5	30	13	21	64	1	4	1	2	2	2	4	1	2	1	1	1	1	1	1	2
130	2	1	2	2	1	1	1	2	2	1	5	4	3	2	2	3	2	3	4	1	1	3	4	1	3	1	1	3	4	19	9	13	41	5	4	3	2	2	3	3	2	2	2	3	3	3	2	1	2
131	2	2	3	2	1	1	2	3	2	1	2	4	4	2	3	5	5	1	4	1	1	2	4	4	1	1	1	4	4	24	8	15	47	1	1	1	2	2	2	4	1	2	1	2	1	2	2	1	2
132	2	1	2	2	1	1	1	3	2	1	1	4	4	3	3	5	5	1	4	1	2	1	2	5	1	1	1	4	5	25	6	17	48	1	2	1	2	1	1	4	4	2	2	1	1	2	1	1	4
133	2	2	2	2	2	2	3	4	2	2	2	3	2	2	2	5	5	5	5	3	2	3	5	5	5	5	5	5	5	26	13	30	69	1	4	1	1	1	1	1	1	1	1	1	1	2	1	2	2
134	1	2	4	2	1	2	2	3	1	2	2	2	4	3	4	5	5	1	4	1	2	1	4	1	1	1	2	5	5	26	8	15	49	1	2	1	1	1	2	4	4	2	1	2	2	4	2	1	4
135	1	1	2	2	1	1	2	1	3	2	2	2	4	3	3	5	5	1	3	1	2	1	3	5	1	1	1	3	5	24	7	16	47	1	2	1	1	2	1	2	1	2	1	1	1	2	2	1	2
136	1	1	4	1	1	1	1	2	3	1	2	4	5	2	3	4	3	1	4	1	1	1	2	1	1	1	1	4	5	22	5	13	40	1	4	2	2	2	2	5	2	2	2	3	5	4	3	2	5
137	2	2	4	2	2	2	2	1	1	3	3	4	4	3	3	4	4	5	5	4	5	4	5	3	5	4	5	5	5	28	18	27	73	1	1	1	2	1	1	2	2	1	1	2	1	2	2	1	2
138	2	1	2	2	1	1	2	1	2	3	2	1	3	2	3	4	3	3	4	2	1	3	4	2	3	1	2	4	5	22	10	17	49	1	1	2	1	2	3	2	4	2	2	2	2	4	2	1	4
139	1	1	2	2	1	1	4	1	1	3	2	3	3	3	4	5	4	4	5	2	2	3	3	4	4	2	2	5	5	28	10	22	60	1	2	1	2	2	1	5	4	2	1	2	2	5	1	1	4
140	2	2	3	2	1	1	3	2	2	3	1	2	5	3	4	5	5	5	3	4	2	5	3	5	5	4	2	2	2	30	14	20	64	1	2	1	1	1	2	5	1	2	1	2	2	2	2	1	2
141	1	2	4	2	1	1	2	2	1	1	1	3	4	3	3	3	3	4	4	4	3	3	3	2	4	3	3	4	5	24	13	21	58	1	4	2	2	2	2	2	4	2	2	2	1	2	2	1	2
142	1	2	4	2	2	2	2	3	1	3	5	2	4	4	4	5	4	4	4	3	2	5	4	4	4	4	3	5	5	29	14	25	68	1	1	1	2	1	2	4	2	2	1	2	1	2	2	1	2
143	2	1	2	2	1	1	4	1	1	3	2	4	4	3	3	5	5	3	3	1	1	2	2	4	2	1	1	4	4	26	6	16	48	1	2	1	2	1	2	4	5	2	2	4	1	5	5	1	5
144	2	2	3	2	1	1	1	2	2	1	2	4	3	2	2	4	4	2	3	1	1	3	2	2	3	1	1	4	4	20	7	15	42	1	4	3	2	2	3	3	5	2	2	3	3	5	3	2	4
145	3	1	2	2	1	1	1	1	1	3	1	2	3	2	3	4	3	1	3	1	1	1	3	1	1	1	1	5	5	19	6	14	39	1	5	5	1	5	4	5	5	4	2	2	5	5	3	1	5
146	1	2	5	1	2	3	1	3	1	1	5	2	5	3	3	5	5	5	3	4	2	4	3	4	4	4	2	5	5	29	13	24	66	1	1	1	2	1	2	2	2	2	1	1	2	2	2	1	2
147	1	2	4	2	1	1	1	2	1	1	2	4	4	3	3	2	2	2	3	1	1	1	2	1	2	1	1	3	4	19	5	12	36	1	4	4	2	2	2	4	4	4	2	2	4	4	3	4	5
148	1	2	4	2	2	2	1	1	2	1	4	4	4	3	3	4	4	1	2	1	1	2	2	4	2	1	1	3	5	21	6	16	43	1	2	4	2	2	2	4	5	2	2	2	1	4	3	1	4
149	1	2	4	2	2	3	4	3	1	1	5	2	4	3	4	5	5	5	3	4	2	5	3	4	4	4	3	5	5	29	14	25	68	1	1	1	2	2	2	2	1	2	2	1	2	2	2	1	2
150	2	2	2	2	2	1	2	1	3	1	2	3	3	3	3	4	4	2	2	1	1	2	2	4	2	1	1	3	3	21	6	14	41	1	4	4	2	4	4	4	4	4	2	2	1	4	2	1	5
151	2	2	4	2	2	1	1	2	3	1	4	4	5	4	4	5	5	3	4	2	2	4	4	5	4	1	1	4	5	30	12	20	62	1	1	5	2	2	1	4	5	2	1	2	4	5	2	2	5
152	2	1	4	2	1	1	2	3	1	2	4	4	4	2	3	4	4	3	3	2	1	3	4	2	2	1	2	3	3	23	10	13	46	1	4	4	3	3	2	5	4	2	1	2	4	5	4	1	4
153	1	1	4	2	1	1	1	1	3	1	2	2	4	2	2	3	3	3	4	1	1	2	2	1	2	1	1	4	5	21	6	14	41	2	4	2	2	2	2	5	4	2	2	2	1	5	2	4	4
154	1	2	4	2	2	3	1	2	1	1	2	2	4	3	2	4	4	4	5	3	3	4	5	3	4	3	4	5	5	26	15	24	65	1	2	2	2	1	1	2	2	1	1	2	1	2	3	2	2
155	3	2	1	2	1	1	2	2	2	2	5	3	3	1	2	3	3	2	3	1	1	2	3	1	2	1	1	4	4	17	7	13	37	1	4	5	2	4	4	5	4	4	1	4	4	4	1	2	5
156	1	2	3	2	1	2	2	4	1	1	2	4	4	3	4	4	4	4	4	3	3	4	5	4	4	3	3	5	5	27	15	24	66	1	2	1	1	2	4	4	2	2	1	2	1	2	1	2	1
157	3	1	2	2	1	1	1	1	3	3	1	4	3	1	3	4	3	3	4	1	1	2	3	1	2	1	1	2	5	21	7	12	40	1	4	1	1	2	2	1	2	2	1	2	1	3	1	1	2
158	2	2	3	2	1	1	1	1	1	3	2	4	4	3	4	5	5	4	4	2	1	2	1	3	2	1	1	2	5	29	6	14	49	1	2	4	2	2	3	5	5	2	1	1	3	5	2	1	5
159	2	1	1	2	1	1	1	1	2	3	1	4	3	2	3	4	4	3	4	1	1	2	2	3	2	1	1	3	5	23	6	15	44	1	4	1	2	2	4	5	2	2	1	2	1	5	1	1	4
160	2	1	2	2	1	1	2	4	2	1	5	4	4	3	4	4	5	4	4	1	1	2	2	3	2	1	1	5	5	28	6	17	51	1	1	2	2	2	2	5	2	2	1	1	4	4	1	2	4
161	2	1	2	2	2	1	2	3	2	3	2	3	4	3	3	5	4	4	5	3	2	4	5	4	4	3	3	5	5	28	14	24	66	1	2	1	1	1	1	4	4	2	1	1	1	2	1	1	4
162	2	1	1	2	1	1	2	1	1	3	2	4	3	2	3	4	4	3	3	1	1	3	3	2	1	1	1	4	4	22	8	13	43	1	4	1	2	4	5	2	1	2	1	1	1	1	1	1	2
163	1	1	2	2	1	1	2	2	2	1	1	4	5	3	3	4	4	3	3	1	1	2	2	3	2	1	1	3	5	25	6	15	46	1	2	1	2	1	4	5	5	4	2	1	4	4	5	1	2
164	2	1	1	2	2	1	2	1	2	3	1	2	4	3	4	5	5	5	5	3	4	4	5	4	4	3	3	5	5	31	16	24	71	1	4	1	2	1	5	5	4	1	1	1	4	4	5	1	4
165	2	2	4	2	1	1	2	3	2	1	2	4	5	4	4	4	5	4	4	1	3	2	3	4	3	1	3	4	5	30	9	20	59	1	1	1	2	2	1	4	4	2	1	2	4	1	1	1	4
166	1	2	4	2	2	2	2	4	2	1	1	3	5	3	3	4	5	4	4	3	2	4	4	3	3	3	2	3	5	28	13	19	60	1	1	1	1	2	1	4	2	2	1	1	1	4	5	1	4
167	1	2	4	2	1	1	2	2	2	2	2	2	4	2	4	5	5	3	4	1	1	2	3	4	1	1	1	3	5	27	7	15	49	1	4	5	1	1	1	5	4	2	2	4	5	5	4	1	5
168	1	2	4	2	2	1	1	3	2	1	1	4	3	2	3	4	4	3	4	1	1	2	2	2	2	1	1	3	5	23	6	14	43	1	4	5	2	2	5	5	5	2	1	2	5	4	1	2	4
169	2	1	3	2	2	1	1	1	2	1	2	4	4	3	3	4	4	4	5	4	4	5	5	3	4	3	4	5	5	27	18	24	69	1	4	1	2	2	2	1	4	4	1	2	1	4	1	1	4
170	3	1	1	2	2	1	2	1	2	3	1	2	3	1	2	3	3	3	4	1	2	2	2	1	2	1	1	3	5	19	7	13	39	1	4	4	2	5	4	5	4	4	2	4	4	5	2	1	4
171	1	2	1	2	1	1	1	1	3	3	1	3	3	2	3	4	4	2	2	1	1	2	2	3	2	1	1	3	4	20	6	14	40	1	5	2	2	4	2	5	4	2	2	2	5	4	4	4	5
172	2	2	3	2	1	1	1	2	3	1	1	4	4	3	4	5	5	4	4	4	4	4	4	5	5	3	3	5	5	29	16	26	71	1	1	2	1	2	1	2	2	2	1	2	1	2	2	1	2
173	3	1	3	2	1	1	1	1	3	3	1	4	3	2	3	4	4	2	2	1	1	2	3	3	2	1	1	4	5	20	7	16	43	1	2	1	2	4	4	4	2	2	1	2	1	2	2	1	2
174	1	2	4	1	1	1	1	4	2	3	5	3	4	3	3	3	3	3	4	1	2	3	3	2	2	1	2	4	5	23	9	16	48	1	2	2	2	2	2	5	1	2	1	2	5	5	1	4	5
175	1	1	4	2	2	2	2	3	1	1	5	2	4	3	4	5	5	4	3	3	2	4	4	4	3	2	2	5	5	28	13	21	62	1	2	1	2	2	2	4	5	2	2	1	4	5	1	1	4
176	1	1	4	2	2	2	2	2	2	1	5	2	4	3	3	5	5	4	4	3	3	4	4	5	3	3	3	5	5	28	14	24	66	1	4	1	2	5	4	5	4	2	1	2	4	5	4	1	4
177	1	1	4	1	1	1	3	2	2	1	5	4	4	3	2	5	5	2	4	4	4	2	5	5	2	4	4	5	5	25	15	25	65	1	1	1	2	1	1	4	2	1	1	2	5	2	2	1	2
178	3	1	1	2	2	1	2	1	3	3	5	4	3	1	2	3	3	2	3	1	1	2	2	1	2	1	1	2	4	17	6	11	34	1	5	4	1	4	4	5	5	4	2	4	5	4	1	1	4
179	1	1	2	2	2	1	1	1	2	1	5	4	3	2	3	3	3	3	4	1	1	2	2	2	3	1	1	4	4	21	6	15	42	1	2	5	1	1	1	5	2	2	1	1	5	4	2	1	4
180	2	2	2	2	1	1	1	2	2	1	5	4	4	3	3	4	3	2	4	4	4	4	4	5	2	1	2	3	5	23	16	18	57	1	2	1	1	2	2	5	5	2	1	1	5	4	1	1	5
181	3	1	1	2	2	1	3	1	2	3	1	2	3	2	2	5	5	2	2	1	1	2	3	5	2	1	1	4	5	21	7	18	46	1	4	5	1	2	4	4	4	2	1	2	5	5	1	1	4
182	2	1	1	2	1	1	1	2	1	3	1	4	3	1	2	3	3	4	2	4	1	4	1	2	3	3	1	2	4	18	10	15	43	1	5	5	4	4	1	4	4	4	4	4	5	4	1	1	5
183	2	1	2	2	2	1	1	1	2	3	5	3	3	2	2	3	2	2	3	1	1	2	2	1	2	1	1	3	4	17	6	12	35	1	4	5	2	2	5	5	5	2	2	1	5	5	1	1	5
184	3	2	4	2	2	3	4	4	3	3	1	2	4	3	4	5	4	4	5	3	2	4	5	4	4	3	3	4	5	29	14	23	66	1	1	1	2	2	2	2	2	1	1	1	1	2	1	1	2
185	3	1	2	2	1	1	1	2	2	3	1	4	3	1	2	3	4	3	4	1	1	2	2	2	2	1	1	4	5	20	6	15	41	2	4	4	2	4	5	5	4	4	1	2	5	5	1	1	4
186	1	1	3	2	1	1	1	2	3	1	3	2	3	3	2	5	5	2	2	1	1	3	2	4	2	1	1	3	5	22	7	16	45	1	4	1	2	4	1	2	4	2	2	1	5	4	5	1	4
187	2	1	1	2	2	1	2	1	1	1	1	4	3	3	3	5	5	2	3	1	1	2	3	4	2	1	1	5	5	24	7	18	49	1	5	1	1	2	5	5	4	2	1	2	4	5	4	1	5
188	2	1	3	2	1	1	2	2	2	1	5	3	4	3	4	5	5	3	4	5	4	5	4	5	3	2	3	5	5	28	18	23	69	1	1	1	1	1	1	4	1	1	1	1	1	2	1	1	1
189	2	1	1	2	1	1	2	1	2	3	1	4	4	3	4	4	4	3	3	5	2	5	2	3	3	2	2	3	4	25	14	17	56	1	4	1	1	2	2	4	1	2	2	1	5	2	4	1	2
190	2	1	2	2	1	1	1	2	1	3	1	3	3	1	3	3	4	3	4	1	1	2	2	3	2	1	1	3	5	21	6	15	42	1	2	1	2	4	2	4	5	2	1	2	5	4	4	1	5
191	1	2	5	2	2	2	2	4	2	1	1	2	5	3	4	5	5	4	3	5	3	5	3	4	3	3	1	3	5	29	16	19	64	1	1	1	1	1	1	4	2	1	1	1	1	2	2	1	4
192	1	2	4	2	1	1	3	2	2	3	1	3	4	4	4	5	5	3	4	2	1	3	4	5	2	1	1	4	5	29	10	18	57	1	2	1	2	1	1	5	4	1	1	1	5	4	2	1	4
193	1	1	3	2	2	2	1	4	1	3	1	4	4	4	3	4	4	4	3	2	2	3	3	4	4	2	2	5	5	26	10	22	58	1	2	1	1	1	2	4	4	2	1	1	1	4	1	1	2
194	2	1	3	2	2	2	4	3	3	1	5	3	4	3	4	5	5	4	3	4	2	5	3	5	3	2	1	3	5	28	14	19	61	1	2	1	1	1	1	4	4	2	1	2	1	2	1	1	2
195	3	2	4	2	2	2	3	4	3	1	1	2	4	4	3	5	5	5	2	4	2	5	3	5	4	3	2	3	5	28	14	22	64	1	1	1	1	2	4	2	1	2	1	1	1	2	2	2	2
196	1	1	3	1	1	1	1	1	2	1	1	4	3	2	3	3	3	2	4	1	1	2	2	1	2	1	1	5	5	20	6	15	41	1	4	4	2	4	2	2	4	4	2	2	4	4	2	1	4
197	3	2	1	2	1	1	1	1	1	3	5	2	2	1	2	4	3	2	4	1	1	2	4	2	2	1	2	5	5	18	8	17	43	4	4	2	2	4	4	4	5	4	2	4	5	4	3	1	4
198	1	2	5	2	2	2	4	2	1	5	1	2	4	3	4	5	5	4	5	4	3	4	5	4	4	4	3	5	5	30	16	25	71	1	1	1	2	1	1	4	1	2	1	1	1	1	2	2	1
199	3	2	3	2	2	2	3	2	1	3	2	4	4	3	4	5	5	4	5	4	4	4	5	4	4	3	3	5	5	30	17	24	71	1	2	1	1	1	1	2	2	2	1	2	1	2	2	1	2
200	1	2	4	1	1	1	2	2	2	1	3	2	4	3	3	5	5	4	3	4	3	5	4	5	5	4	3	4	5	27	16	26	69	1	2	1	1	2	2	4	2	2	1	2	1	2	2	1	2
201	2	2	4	2	1	2	1	2	1	1	1	2	4	3	3	5	5	2	2	1	1	2	2	5	2	1	1	3	5	24	6	17	47	1	4	5	2	1	2	5	5	2	2	2	5	5	3	2	5
202	3	1	3	2	2	1	3	1	3	3	5	4	3	2	3	3	3	1	2	1	1	2	2	1	1	1	1	3	5	17	6	12	35	1	5	1	2	1	1	5	4	1	1	2	5	4	1	1	4
203	2	1	2	2	1	1	2	1	3	3	1	2	3	2	2	4	3	1	2	1	1	1	2	3	1	1	1	3	3	17	5	12	34	1	5	2	1	4	4	5	4	5	2	4	5	4	4	1	5
204	3	1	2	2	1	1	1	2	2	3	1	4	4	3	3	4	4	1	4	1	1	1	4	3	1	1	1	3	4	23	7	13	43	1	4	1	1	4	5	4	5	4	2	4	5	4	4	1	4
205	2	2	2	2	1	1	2	4	3	1	3	4	4	2	3	4	4	3	3	2	2	3	3	2	2	2	2	4	5	23	10	17	50	1	5	2	2	2	4	5	4	4	1	4	2	2	1	2	4
206	1	1	4	2	1	1	1	4	2	3	1	3	4	4	3	4	5	4	4	3	3	3	4	3	4	2	2	4	5	28	13	20	61	1	5	5	2	1	3	5	1	1	1	2	5	4	1	1	4
207	3	1	1	2	1	1	2	1	3	3	1	4	3	2	3	4	4	3	4	4	3	4	4	3	3	1	1	3	5	23	15	16	54	1	2	1	2	2	2	5	2	2	1	2	1	2	1	1	2
208	2	2	4	2	1	1	1	3	2	1	5	4	4	3	4	5	5	4	4	4	4	5	5	4	4	3	3	5	5	29	18	24	71	1	1	2	1	1	1	2	5	1	1	1	2	2	1	1	4
209	2	2	2	2	2	2	2	1	3	3	5	1	3	3	4	5	5	4	5	3	4	3	4	5	3	3	3	4	5	29	14	23	66	1	2	1	2	2	2	5	4	2	1	1	2	4	4	1	4
210	1	2	3	2	2	1	3	2	3	1	5	3	3	3	3	4	4	3	4	2	4	3	5	5	3	1	4	5	5	24	14	23	61	1	4	2	1	2	5	5	4	2	1	1	5	3	4	2	4
211	1	2	4	2	1	1	2	2	2	1	5	4	4	3	3	5	5	3	2	1	1	2	2	5	2	1	1	2	4	25	6	15	46	1	4	2	1	2	2	5	1	2	1	2	4	2	2	2	2
212	3	2	1	2	1	1	1	1	3	3	5	4	3	1	3	4	4	2	2	1	1	2	2	3	2	1	1	1	5	19	6	13	38	1	5	4	1	5	4	5	4	5	2	4	2	4	2	1	5
213	2	1	1	1	1	1	1	2	1	3	1	4	2	1	3	3	3	2	3	1	1	2	3	2	2	1	1	2	4	17	7	12	36	1	4	5	2	2	4	4	4	4	2	2	4	4	2	1	4
214	3	2	2	2	1	1	1	1	2	3	1	2	3	3	3	5	5	2	2	1	1	2	2	5	2	1	1	2	3	23	6	14	43	1	5	3	2	1	4	4	4	2	1	2	4	4	3	1	4
215	2	1	1	2	1	1	1	1	3	3	1	2	4	4	3	5	5	2	2	1	1	2	2	5	1	1	1	2	4	25	6	14	45	1	2	2	1	5	1	4	2	1	1	2	1	2	1	1	5
216	3	2	4	2	2	2	2	4	3	3	3	2	4	3	3	5	5	4	3	4	3	4	3	5	3	3	3	5	5	27	14	24	65	1	2	1	2	1	2	2	2	1	1	2	2	1	2	2	1
217	1	2	4	2	1	1	1	2	2	1	1	4	4	3	3	5	5	3	2	1	1	2	2	4	2	1	1	2	4	25	6	14	45	1	4	2	1	1	2	2	2	2	2	2	1	2	2	1	2
218	1	2	4	2	2	1	2	2	2	1	1	4	4	4	4	5	5	3	3	4	3	4	3	5	3	2	2	3	5	28	14	20	62	1	1	1	1	1	1	3	2	1	1	1	2	1	2	2	1
219	1	1	3	2	2	2	1	2	2	1	1	4	4	3	3	5	5	4	4	3	3	4	4	5	3	2	2	5	5	28	14	22	64	1	4	1	1	2	4	5	2	1	1	2	1	2	2	4	2
220	3	2	1	2	1	1	2	1	2	2	1	4	3	1	2	4	4	2	3	1	1	3	3	2	2	1	1	3	4	19	8	13	40	2	2	1	2	1	4	4	5	4	3	4	4	4	4	2	4
221	3	1	3	2	2	3	1	2	1	3	1	4	4	4	3	5	5	4	3	5	3	5	3	5	4	4	3	5	5	28	16	26	70	1	1	1	1	1	1	4	2	2	1	1	1	2	2	1	2
222	3	2	4	2	2	2	2	3	3	3	3	1	5	4	4	5	5	4	3	4	2	4	3	4	2	2	1	3	5	30	13	17	60	1	2	1	1	2	4	4	2	2	1	1	1	2	4	1	1
223	1	2	2	1	1	1	1	2	1	1	1	2	3	1	3	4	4	3	4	1	1	2	2	4	2	1	1	3	4	22	6	15	43	1	4	1	1	4	1	5	5	1	1	2	5	5	1	2	4
224	2	1	1	2	1	1	2	1	2	1	1	4	4	3	3	5	5	3	2	1	1	2	2	5	2	1	1	2	5	25	6	16	47	1	4	1	2	2	4	5	1	2	1	2	2	2	1	1	2
225	1	2	3	2	1	1	1	2	3	1	5	3	4	3	3	5	5	2	2	1	1	2	2	5	2	1	1	2	4	24	6	15	45	1	4	5	1	2	1	5	2	1	1	2	5	1	1	1	5
226	2	1	3	2	1	1	1	1	2	1	5	3	3	2	3	4	5	3	3	1	1	2	2	5	1	1	1	2	5	23	6	15	44	1	4	4	5	2	1	2	5	2	1	2	4	4	2	1	5
227	1	1	4	2	1	1	2	2	2	1	5	4	4	3	2	5	5	2	3	1	1	3	3	4	2	1	1	3	5	24	8	16	48	1	1	1	2	1	1	4	2	2	1	1	1	2	2	2	1
228	2	2	4	2	1	2	3	1	1	3	5	3	5	3	3	5	5	4	3	1	1	3	3	5	3	1	1	5	5	28	8	20	56	1	1	1	1	1	2	4	2	1	1	1	2	2	1	1	2
229	2	2	4	2	2	1	3	2	2	3	5	2	4	3	4	5	5	5	4	4	4	5	5	5	5	4	4	4	5	30	18	27	75	1	1	1	1	1	1	3	1	1	1	1	2	2	1	1	2
230	1	1	4	2	2	3	1	1	1	3	1	4	4	2	3	3	3	3	4	4	4	4	4	2	2	1	1	3	4	22	16	13	51	1	2	1	2	2	2	5	3	2	1	1	1	3	2	1	4
231	1	2	3	1	1	1	1	1	1	1	1	3	3	2	2	4	5	4	4	1	1	3	3	5	2	1	1	2	5	24	8	16	48	1	4	1	2	2	2	5	2	4	1	2	1	3	1	1	3
232	3	2	2	2	1	1	1	1	1	3	1	2	3	1	3	4	4	2	3	1	2	1	2	3	2	1	2	2	4	20	6	14	40	2	5	4	4	5	4	4	2	4	3	4	4	2	1	1	2
233	1	2	4	2	2	2	1	4	3	1	1	2	4	3	3	4	5	4	3	4	3	4	3	5	3	2	2	3	5	26	14	20	60	1	2	1	2	1	2	4	2	1	1	1	2	1	4	1	2
234	1	2	3	2	2	2	2	4	3	1	1	4	4	4	3	3	3	4	4	3	4	4	4	2	3	2	3	4	5	25	15	19	59	1	1	2	1	1	1	2	4	1	1	2	5	4	4	1	2
235	2	1	4	2	2	2	2	1	1	1	5	3	4	3	4	4	5	4	4	4	4	5	4	3	4	3	3	5	5	28	17	23	68	1	1	1	1	1	1	1	1	1	1	1	1	2	1	1	2
236	2	2	4	2	1	1	1	1	2	1	5	4	4	2	3	5	5	3	4	2	3	4	4	2	2	2	2	3	5	26	13	16	55	1	2	5	2	1	3	5	1	2	1	3	3	1	2	1	2
237	1	2	3	2	2	1	1	2	2	1	5	4	4	3	3	5	5	2	3	1	1	2	2	5	2	1	1	2	5	25	6	16	47	1	4	2	1	1	1	2	1	2	1	2	5	2	1	2	4
238	2	2	4	2	1	1	1	4	2	1	5	4	5	3	3	3	4	2	3	1	2	2	3	3	2	1	2	3	4	23	8	15	46	1	1	5	1	1	3	3	2	1	1	3	3	1	1	1	2
239	2	1	4	2	1	2	2	2	1	1	5	2	4	4	4	4	4	5	3	4	3	5	3	3	4	4	3	3	5	28	15	22	65	1	1	1	1	1	1	4	1	1	1	1	1	2	1	1	2
240	1	2	5	2	2	3	2	4	1	1	1	2	5	4	3	4	4	4	2	4	2	4	2	5	3	3	3	3	5	26	12	22	60	1	1	2	2	1	2	2	2	1	1	1	2	4	2	2	2
241	3	1	2	2	1	1	1	2	2	1	4	1	3	1	2	2	2	2	3	1	1	2	3	1	2	1	1	1	3	15	7	9	31	1	2	1	2	2	3	5	2	2	2	2	3	2	2	1	1
242	1	1	4	2	2	2	1	2	1	1	4	4	5	4	4	5	5	5	5	2	3	5	5	3	5	3	4	5	5	33	15	25	73	1	4	1	1	1	1	4	2	1	1	1	1	2	1	1	2
243	1	2	2	2	1	1	1	2	2	1	4	4	4	3	3	5	4	2	3	1	1	2	2	2	1	1	1	3	4	24	6	12	42	1	4	4	2	4	3	5	5	2	1	2	3	5	2	2	5
244	1	1	3	2	2	2	1	1	2	5	4	2	5	4	4	3	3	5	4	4	3	5	4	1	4	4	3	4	4	28	16	20	64	1	2	2	2	2	5	5	5	4	2	1	3	2	1	2	4
245	2	2	1	2	1	1	1	1	2	3	4	4	3	3	2	3	3	3	2	1	1	1	3	1	2	1	1	3	4	19	6	12	37	1	4	5	1	4	3	5	2	4	1	1	3	5	2	2	4
246	2	1	3	2	2	1	3	1	1	3	3	4	4	3	3	3	3	3	3	4	2	4	2	1	3	2	2	3	5	22	12	16	50	1	4	1	1	2	2	5	1	4	1	4	4	5	1	1	2
247	3	2	3	2	2	1	1	1	2	3	1	3	4	3	3	5	5	4	4	4	4	4	4	4	2	2	2	4	5	28	16	19	63	1	4	5	1	1	3	5	1	2	1	1	3	4	3	1	1
248	2	1	4	2	1	1	1	4	1	1	4	3	5	4	4	5	5	4	5	3	3	4	5	5	2	2	2	5	5	32	15	21	68	1	1	1	2	1	3	3	1	5	1	1	3	1	1	1	2
249	2	1	2	2	1	1	1	1	1	3	4	2	3	2	3	3	3	2	2	1	1	2	2	1	1	1	1	3	3	18	6	10	34	1	5	4	4	4	3	1	4	4	1	2	2	5	4	1	4
250	2	1	2	2	1	1	2	3	2	3	4	3	3	3	3	3	2	3	4	1	1	3	3	2	1	1	1	4	4	21	8	13	42	1	4	5	2	3	4	5	4	2	1	4	5	4	2	1	4
251	3	2	4	2	2	2	4	4	3	3	4	2	4	4	3	5	5	5	3	4	3	5	3	4	5	4	3	3	5	29	15	24	68	1	2	1	1	2	1	4	1	3	1	1	2	1	2	2	2
252	3	2	2	2	1	1	1	4	3	3	4	2	4	3	3	4	4	4	5	3	3	4	5	4	3	2	2	3	5	27	15	19	61	1	2	2	1	2	4	3	5	2	1	2	2	4	5	2	2
253	1	2	2	2	1	1	1	2	3	3	4	4	4	2	2	4	3	2	2	1	1	1	1	3	2	1	1	4	4	19	4	15	38	5	4	4	1	2	3	3	4	1	1	3	3	4	3	1	4
254	3	1	2	2	1	1	1	2	2	3	4	2	3	2	3	2	2	2	3	1	1	2	2	1	2	1	1	2	3	17	6	10	33	1	4	5	2	4	4	5	4	4	1	2	4	5	4	1	4
255	3	2	2	2	2	2	1	1	1	3	1	4	3	2	3	4	5	3	3	1	1	3	3	5	2	1	1	3	3	23	8	15	46	4	4	4	3	1	3	5	5	2	1	3	3	4	2	4	5
256	1	2	4	2	2	2	1	4	3	1	4	1	5	3	3	5	5	4	3	4	3	5	3	5	4	4	3	4	4	28	15	24	67	1	4	4	2	2	3	4	4	1	1	2	3	4	1	2	4
257	3	2	1	2	1	1	1	3	3	3	4	4	3	3	3	4	5	3	3	1	1	1	1	5	1	1	1	2	5	24	4	15	43	1	2	1	1	2	3	1	2	1	1	1	3	2	1	1	1
258	1	1	4	2	1	1	4	2	3	1	5	3	4	3	4	4	3	3	3	2	2	3	3	3	2	1	1	3	4	24	10	14	48	1	4	1	1	2	1	1	5	2	2	2	2	5	5	1	5
259	2	1	2	2	1	1	2	2	2	3	4	4	4	2	3	3	4	3	4	1	1	3	3	2	2	1	1	4	5	23	8	15	46	1	2	1	1	2	1	1	1	2	1	2	1	2	1	1	2
260	2	2	2	2	1	1	1	2	3	1	1	4	4	3	3	5	5	2	3	1	1	1	2	5	2	1	1	3	5	25	5	17	47	1	4	4	2	2	3	5	5	2	1	3	3	5	2	2	5
261	3	2	4	2	2	2	2	4	2	4	1	4	4	3	4	5	4	2	4	2	4	3	3	4	2	2	2	2	4	26	12	16	54	1	4	3	2	4	4	4	2	2	1	2	1	2	2	2	2
262	3	1	1	1	1	1	2	1	2	2	3	2	2	2	3	4	4	2	2	1	1	2	2	3	1	1	2	2	3	19	6	12	37	1	5	4	2	4	4	5	4	5	4	2	2	5	4	1	4
263	1	2	4	1	1	3	2	2	1	1	1	2	5	4	4	4	4	2	5	1	3	2	3	4	4	4	5	4	5	28	9	26	63	1	4	5	1	2	2	5	5	1	1	2	1	5	5	4	5
264	1	2	4	2	2	2	1	2	2	4	4	2	4	4	4	4	4	2	3	1	2	2	2	3	3	1	1	2	5	25	7	15	47	1	3	3	2	1	2	5	2	2	1	1	2	4	5	2	4
265	3	2	2	1	2	3	4	4	3	3	5	3	5	4	4	5	5	2	4	2	2	3	3	4	3	2	2	3	4	29	10	18	57	1	4	5	1	4	5	4	5	4	3	4	1	4	1	2	5
266	3	2	2	1	1	4	1	2	1	2	3	4	4	3	3	4	4	3	3	1	1	2	2	2	2	1	1	3	3	24	6	12	42	1	4	4	4	4	5	5	5	4	3	3	2	5	4	4	5
267	1	1	4	2	1	3	4	3	1	4	1	1	4	4	4	5	5	3	3	4	4	4	4	3	5	3	3	3	4	28	16	21	65	1	1	2	2	1	2	4	4	1	1	1	1	4	1	1	4
268	3	2	1	1	1	1	1	1	1	2	3	4	3	2	2	3	3	3	3	1	1	2	2	1	2	1	1	2	5	19	6	12	37	5	4	4	4	5	5	4	5	4	2	4	2	4	1	2	5
269	1	2	3	1	1	4	1	1	1	1	5	3	5	4	4	5	5	4	5	4	2	4	2	3	4	4	3	3	5	32	12	22	66	1	1	1	1	1	1	4	2	1	1	2	1	4	2	2	2
270	3	2	1	1	1	1	1	1	1	2	4	4	2	1	3	3	3	2	2	1	1	1	1	2	1	1	1	2	5	16	4	12	32	1	4	4	4	4	5	4	5	4	2	4	4	5	4	2	4
271	3	2	1	1	1	1	1	1	2	4	3	3	2	2	3	4	4	3	3	1	1	1	1	2	2	1	1	2	5	21	4	13	38	5	5	4	4	4	4	5	4	5	1	4	4	4	4	4	4
272	1	2	5	2	2	3	2	2	3	4	3	2	4	4	4	5	5	4	3	4	3	4	3	5	4	3	3	4	5	29	14	24	67	1	2	2	2	1	2	2	1	2	1	2	2	2	1	1	1
273	1	2	5	2	1	1	3	4	3	2	2	1	5	4	5	5	5	2	2	1	1	1	1	1	1	1	2	4	5	28	4	14	46	1	4	5	5	2	2	5	5	1	2	2	5	5	5	1	5
274	3	1	4	1	2	3	3	4	3	2	3	2	4	4	3	3	3	3	4	3	4	4	4	1	4	3	5	5	5	24	15	23	62	1	2	2	1	2	2	4	2	2	2	2	1	4	2	1	2
275	1	2	4	2	2	3	2	4	2	4	3	1	4	4	5	4	5	3	3	2	2	3	3	5	3	3	3	5	5	28	10	24	62	1	2	2	3	2	4	4	1	4	2	4	1	2	2	1	1
276	1	2	3	1	2	3	2	2	2	5	1	1	5	4	4	3	3	4	4	4	4	4	4	3	4	2	3	5	5	27	16	22	65	1	1	2	2	2	2	3	2	1	1	2	1	2	2	4	1
[truncated: 35 more columns]
